# Supplementary material for: Pseudomonas aeruginosa pqs Quorum Sensing Mediates Interaction with Mycobacterium abscessus In Vitro
Source: Microorganisms. 2025 Jan 8;13(1):116. doi: 10.3390/microorganisms13010116 (PMC11768086; doi:10.3390/microorganisms13010116)
Supplement: Supplementary file 1 [file microorganisms-13-00116-s001.zip]

Archive with 1 entries (1 files):
- microorganisms-3367526-supplementary.pdf
